# Supplementary material for: Effect of Physical Exercise Under Different Intensity and Antioxidative Supplementation for Plasma Superoxide Dismutase in Healthy Adults: Systematic Review and Network Meta-Analysis
Source: Front Physiol. 2022 Feb 3;13:707176. doi: 10.3389/fphys.2022.707176 (PMC8850976; doi:10.3389/fphys.2022.707176)
Supplement: Supplementary file 3 [file Table_1.XLSX]

## Sheet: Resting State
Study ID	Study	Tiral ID	Trial	Population	Subgroup	Age	BMI	Fat (%)	Intervention	Classification	SOD					Percentage
											Unit	Follow-up	Mean	SD	N	Mean%	SD%	N
1	Chacaroun 2020	1	Chacaroun 2020	Obese Individuals	Inactive	53.9	31.5	35.2	75% HRmax Cycling + Gas-mixing face mask	LT HIE	ng/nL	Baseline	204.2	70	12	0	0	12
												8 weeks	141.3	35.1	12	-30.8031	29.294	12
									75% HRmax Cycling	LT MIE		Baseline	160.6	66.7	11	0	0	11
												8 weeks	180.9	49.2	11	12.6401	55.9197	11
2	Friedenreich 2016	2	Friedenreich 2016	Healthy Postmenoposal Women	generally active	60.9	29.15	42.3	A Year-Long Aerobic Exercise From 50-60% HRR to70-80%HRR	LT LIE	umol/L/min	Baseline	12.4	0.179	155	0	0	155
												6 months	12.4	0.23	154	0	2.35037	154
												12 months	12.2	0.179	154	-1.6129	2.02509	154
									Maintain Current Life	Blank		Baseline	12.2	0.179	159	0	0	159
												6 months	12.4	0.179	154	1.63934	2.09203	154
												12 months	12.6	0.204	155	3.27869	2.25659	155
3	Maleki 2017	3	Maleki 2017	Healthy Male	generally active	31.38	27.03	22.28	Moderated-Intensity Continuous Training@Treadmill	LT MIE	U/mL	Baseline	5.1	0.9	70	0	0	70
												12 weeks	5.2	1.4	70	1.96078	32.8224	70
												24 weeks	6.1	1.2	70	19.6078	31.6093	70
												25 weeks	6.3	1.3	70	23.5294	33.5404	70
												29 weeks	5.3	1.4	70	3.92157	33.0133	70
									High-Intensity Continuous Training@Treadmill	LT HIE		Baseline	5.4	1.1	70	0	0	70
												12 weeks	5.3	1.2	70	-1.85185	29.8924	70
												24 weeks	6	1.4	70	11.1111	34.4157	70
												25 weeks	5.7	1.5	70	5.55556	35.1275	70
												29 weeks	5.5	1.2	70	1.85185	30.4021	70
									High-Intensity Interval Training@Treadmill	LT HIT		Baseline	5.5	0.9	70	0	0	70
												12 weeks	5.7	1.1	70	3.63636	26.2221	70
												24 weeks	6.3	1.4	70	14.5455	31.6111	70
												25 weeks	5.9	1.1	70	7.27273	26.6108	70
												29 weeks	5.6	1.6	70	1.81818	33.5242	70
									Non-Exercise	Blank		Baseline	5.2	1	70	0	0	70
												12 weeks	5.1	1.2	70	-1.92308	29.804	70
												24 weeks	5.3	1.1	70	1.92308	28.8387	70
												25 weeks	5.2	1.4	70	0	33.0859	70
												29 weeks	5.1	1.1	70	-1.92308	28.3411	70
4	Savory 2012	4	Savory 2012(Over-Weight)	Over-Weight People	Inactive	34	25.4		Selenium Supplementation	LT S	U/g Hb	Baseline	3265.75	365.44	10	0	0	10
												3 weeks	4212.07	422.36	10	28.9771	19.3795	10
									Placebo	LT Placebo		Baseline	3265.75	365.44	10	0	0	10
												3 weeks	3298.3	236.32	10	0.996708	13.4198	10
		5	Savory 2012(Normal-Weight)	Normal-Weight People	Generally active	34	25.4		Selenium Supplementation	LT S	U/g Hb	Baseline	3735.14	264.16	10	0	0	10
												3 weeks	3965.9	306.02	10	6.17808	11.1137	10
									Placebo	LT Placebo		Baseline	3735.14	264.16	10	0	0	10
												3 weeks	3473.8	430.77	10	-6.99679	13.2767	10
5	Bunpo 2016	6	Bunpo 2016 (250mg)	Sedentary Adults	Inactive	23.5			Remain Sedentary	Blank	U/g Hb	Baseline	2324	50	22	0	0	22
												84 days	2325	41	22	0.0430293	2.78302	22
									Running Exercise @65-75%HRmax	LT MIE		Baseline	2140	32	24	0	0	24
												84 days	2118	52	24	-1.02804	2.84512	24
									Running Exercise @65-75%HRmax + 250mg Ascorbic Acid Supplementation	LT S + LT MIE		Baseline	2193	133	24	0	0	24
												84 days	1999	88	24	-8.84633	6.83109	24
		7	Bunpo 2016 (500mg)	Sedentary Adults	Inactive	23.5			Remain Sedentary	Blank	U/g Hb	Baseline	2324	50	22	0	0	22
												84 days	2325	41	22	0.0430293	2.78302	22
									Running Exercise @65-75%HRmax	LT MIE		Baseline	2140	32	24	0	0	24
												84 days	2118	52	24	-1.02804	2.84512	24
									Running Exercise @65-75%HRmax + 500mg Ascorbic Acid Supplementation	LT S + LT MIE		Baseline	2279	100	25	0	0	25
												84 days	2020	67	25	-11.3646	4.87534	25
6	Carrera 2015	8	Carrera 2015(Lippia)	Students of Sport Science and Physical Activity	Generally active	20.73	22.52	12.84	Placebo+60min Eccentric Contraction-based RT	LT Placebo + LT RT	pkat/g Hb	Baseline	15.9	2	8	0	0	8
												3 weeks	10.2	1.7	8	-35.8491	13.3951	8
									Lippia Extract+60min Eccentric Contraction-based RT	LT S + LT RT		Baseline	26.2	0.7	8	0	0	8
												3 weeks	16.9	1.2	8	-35.4962	4.89365	8
		9	Carrera 2015(Vitamin)	Students of Sport Science and Physical Activity	Generally active	20.73	22.52	12.84	Placebo+60min Eccentric Contraction-based RT	LT Placebo + LT RT	pkat/g Hb	Baseline	15.9	2	8	0	0	8
												3 weeks	10.2	1.7	8	-35.8491	13.3951	8
									Vitamin E&Vitamin C+60min Eccentric Contraction-based RT	LT S + LT RT		Baseline	21.6	1.8	9	0	0	9
												3 weeks	30.7	2.4	9	42.1296	16.2401	9
		10	Carrera 2015(Vitamin+Lippia)	Students of Sport Science and Physical Activity	Generally active	20.73	22.52	12.84	Placebo+60min Eccentric Contraction-based RT	LT Placebo + LT RT	pkat/g Hb	Baseline	15.9	2	8	0	0	8
												3 weeks	10.2	1.7	8	-35.8491	13.3951	8
									Vitamin E&Vitamin C+60min Eccentric Contraction-based RT	LT S + LT RT		Baseline	25.4	1.7	8	0	0	8
												3 weeks	24.7	1.5	8	-2.75591	8.78835	8
7	de Silva 2014	11	de Silva 2014	Young Male Students	Generally active	21	25.25		Taurine	LT S	U/mg Protein	Baseline	1.26	0.06	11	0	0	11
												2 weeks	3.17	0.15	11	151.587	16.8894	11
												3 weeks	3.3	0.23	11	161.905	22.1077	11
									Placebo	LT Placebo		Baseline	1.24	0.09	10	0	0	10
												2 weeks	2.9	0.13	10	133.871	19.9511	10
												3 weeks	3.1	0.13	10	150	20.9561	10
8	Dani 2021	12	Dani 2021	Healthy Elderly Women	Generally active	59	27.11		Grape Juice	LT S	U/mg Protein	Baseline	3.46	0.56	9	0	0	9
												30 days	5.96	2.95	9	72.2543	89.7025	9
									Grape Juice+Multi-Exercise @7-8 Borg CR10 Scale	LT S + LT HIE		Baseline	2.66	0.53	10	0	0	10
												30 days	5.41	1.03	10	103.383	56.0496	10
									Placebo+Multi-Exercise @7-8 Borg CR10 Scale	LT Placebo + LT HIE		Baseline	2.73	0.61	10	0	0	10
												30 days	3.8	0.79	10	39.1941	42.4821	10
9	Duranti 2018	13	Duranti 2018	Healthy Young Men	Generally active	25.5	23.4		Quercetin	LT S	U/mg Protein	Baseline	3.09	0.2	14	0	0	14
												2 weeks	2.86	0.16	14	-7.44337	7.91836	14
									Placebo	LT Placebo		Baseline	2.89	0.18	14	0	0	14
												2 weeks	2.92	0.17	14	1.03806	8.61419	14
10	Giolo 2018	14	Giolo 2018	Healthy and non-obase postmenoposal women	Generally active	54.45	26.63	35.08	Isoplavone+Aerobic Exercise&RT	LT S + LT AE+LT RT	U/mg Protein	Baseline	0.176	0.007	17	0	0	17
												10 weeks	0.193	0.008	17	9.65909	6.29947	17
									Placebo+Aerobic Exercise&RT	LT Placebo + LT AE+LT RT		Baseline	0.19	0.007	15	0	0	15
												10 weeks	0.194	0.008	15	2.10526	5.64619	15
11	Levers 2015	15	Levers 2015	Resistance Trained Males	Active	20.9	26.07	14.2	Powdered Montmorency Tart Cherry Supplementation	LT S	U/mL	Baseline	0.55	0.12	11	0	0	11
												10 days	0.6	0.09	11	9.09091	28.884	11
									Placebo	LT Placebo		Baseline	0.58	0.07	12	0	0	12
												10 days	0.59	0.05	12	1.72414	15.0014	12
12	Mazani 2014	16	Mazani 2014	Healthy Young Males Athletes	Athletes	19.43	22.98		Pomegranate	LT S	U/g Hb	Baseline	1556.14	169.35	14	0	0	14
												2 weeks	1720.14	136.52	14	10.5389	14.8888	14
									Placebo	LT Placebo		Baseline	1496.5	177.91	14	0	0	14
												2 weeks	1486.71	161.67	14	-0.654193	16.0063	14
13	Margaritis 2003	17	Margaritis 2003	French Male Tri-athletes	Athletes	32.86	22.09	11.46	Antioxitant+Multi-Intense Training	LT S+LT MIE	U/mg Hb	Baseline	1.34	0.09	7	0	0	7
												10 weeks	1.31	0.06	7	-2.23881	7.94745	7
									Placebo+Multi-Intense Training	LT Placebo+LT MIE		Baseline	1.33	0.15	9	0	0	9
												10 weeks	1.34	0.12	9	0.75188	14.5095	9

## Sheet: Acute after Exercise
Study ID	Study	Trial ID	Trial	Population	Subgroup	Age	BMI	Fat (%)	Intervention	Classification	SOD					Percentage
											Unit	Follow-up	Mean	SD	N	Mean%	SD%	N
1	De Marchi 2012	1	De Marchi 2012	Untrained Male	Inactive	22.5			Low-Level Laser Therapy	Acute PT	U/g Protein	Baseline	1.67	1.04	22	0	0	22
												Acute	1.73	1.6	22	3.59281	115.504	22
									Placebo	Acute Placebo		Baseline	2.46	1.74	22	0	0	22
												Acute	1.48	1.17	22	-39.8374	63.8192	22
2	Wang 2006	2	Wang 2006	Healthy Sedentary Men	Inactive	23.7	22.88		0-40% VO2max Exhausted Pedaling	Acute LIE	U/mL	Baseline	6.12	0.18	25	0	0	25
												Acute	5.3	0.42	25	-13.3987	7.32018	25
									60% VO2max Exhausted Pedaling	Acute MIE		Baseline	6.27	0.24	25	0	0	25
												Acute	6.14	0.29	25	-2.07337	5.95339	25
									80% VO2max Exhausted Pedaling	Acute HIE		Baseline	6.34	0.15	25	0	0	25
												Acute	6.2	0.38	25	-2.2082	6.42475	25
3	de Castro 2020	3	de Castro 2020	Elderly Women	Generally active	67.36	27.63		High Velocity RT @70% 10RM	Acute RT	U/mL	Baseline	63.93	14.36	14	0	0	14
												Acute	69.13	16.96	14	8.1339	35.9687	14
												30 min	92.54	18.34	14	44.7521	43.3608	14
									Traditional RT	Acute RT		Baseline	63.14	22.54	14	0	0	14
												Acute	67.83	16.96	14	7.42794	46.8214	14
												30 min	92.54	18.34	14	46.5632	59.8429	14
4	Kim 2010	4	Kim 2010 (Acute)	Fight Pilots	Active	21.66	24.07	17.83	Weight Training	Acute RT	U/g Hb	Baseline	612.4	269.2	5	0	0	5
												Acute	1301.1	597.7	5	112.459	135.085	5
												30 min	773.8	244.6	5	26.3553	68.4133	5
												24 hours	392.4	204.5	5	-35.9242	43.6859	5
									Running Training	Acute HIE		Baseline	646.8	234.1	5	0	0	5
												Acute	1373.9	410.6	5	112.415	99.7023	5
												30 min	842.6	177.4	5	30.2721	54.5472	5
												24 hours	558.6	200.3	5	-13.6364	44.0009	5
									Orbotron Training	Acute HIE		Baseline	676.5	200.3	5	0	0	5
												Acute	1709.9	559.8	5	152.757	111.571	5
												30 min	1107.1	435.9	5	63.6511	80.6203	5
												24 hours	645	234.2	5	-4.65632	44.67	5
		5	Kim 2010 (Long-Term)	Fight Pilots	Active	21.66	24.07	17.83	9 weeks Weight Training	LT RT	U/g Hb	Baseline	676.7	297.3	5	0	0	5
												Acute	1400.4	575.6	5	106.945	124.505	5
												30 min	765.9	205.4	5	13.1816	58.2571	5
												24 hours	490.4	297.9	5	-27.5307	54.3293	5
									9 weeks Running Training	LT HIE		Baseline	901.5	305.6	5	0	0	5
												Acute	1608.2	346.4	5	78.3916	71.6482	5
												30min	979.7	145.4	5	8.67443	40.2156	5
												24 hours	654.4	139	5	-27.4099	29.0389	5
									9 weeks Orbotron Training	LT HIE/ST		Baseline	912.6	233.5	5	0	0	5
												Acute	2125.4	877.1	5	132.895	113.084	5
												30 min	1329.8	628.2	5	45.7155	78.2845	5
												24 hours	850.9	321.1	5	-6.7609	42.5103	5
5	Mila 2013	6	Mila 2013	Professional Male Volleyball Player	Athlete	28.32	23.63		Whole-body cryotherapy+40min Submaximal	Acute PT+Acute HIE	U/g Hb	Baseline	1532.2	167.7	18	0	0	18
												Acute	1489.4	113.4	18	-2.79337	12.9604	18
									Normal Exercise @85%HRmax	Acute HIE		Baseline	1587.7	234.5	18	0	0	18
												Acute	1598.7	129.6	18	0.692826	16.965	18
6	Savory 2012	7	Savory 2012(Over-Weight)	Over-Weight People	Inactive	34	25.4		3 weeks Selenium Supplementation+Incremental maximal exercise test @40-70% VO2max	LT S+Acute HIE	U/g Hb	Baseline	4212.07	422.36	10	0	0	10
												Acute	3908.85	262.58	10	-7.19884	11.2007	10
												30 min	3237.41	259.73	10	-23.1397	9.87028	10
									3 weeks Placebo+Incremental maximal exercise test @40-70% VO2max	LT Placebo+Acute HIE		Baseline	3298.3	236.32	10	0	0	10
												Acute	3674.96	315.66	10	11.4198	12.4628	10
												30 min	3644.49	321.59	10	10.496	12.5596	10
		8	Savory 2012(Normal-Weight)	Normal-Weight People	Generally active	34	25.4		3 weeks Selenium Supplementation+Incremental maximal exercise test @40-70% VO2max	LT S+Acute HIE		Baseline	3965.9	306.02	10	0	0	10
												Acute	4005.28	347.22	10	0.992965	11.721	10
												30 min	3770.49	297.54	10	-4.92725	10.4931	10
									3 weeks Placebo+Incremental maximal exercise test @40-70% VO2max	LT Placebo+Acute HIE		Baseline	3473.8	430.77	10	0	0	10
												Acute	3727.88	370.77	10	7.31418	17.059	10
												30 min	2931.48	232.12	10	-15.6117	12.416	10
7	de Silva 2014	9	de Silva 2014	Young Male Students	Generally active	21	25.25		2 weeks Taurine+Exhouseted RT	LT S +Acute RT	U/mg Protein	Baseline	1.21	0.09	11	0	0	11
												Acute	2.8	0.29	11	131.405	29.507	11
									2 weeks Placebo+Exhouseted RT	LT Placebo+Acute RT		Baseline	1.29	0.16	10	0	0	10
												Acute	2.3	0.25	10	78.2946	29.4042	10
8	Duranti 2018	10	Duranti 2018	Healthy Young Men	Generally active	25.5	23.4		2 weeks Quercetin+Eccentric RT	LT S+Acute RT	U/mg Protein	Baseline	2.86	0.16	14	0	0	14
												Acute	2.78	0.12	14	-2.7972	6.86846	14
									2 weeks Placebo+Eccentric RT	LT Placebo+Acute RT		Baseline	2.92	0.17	14	0	0	14
												Acute	2.98	0.15	14	2.05479	7.85434	14
9	Yimcharoen 2019	11	Yimcharoen 2019	Healthy women	Generally active	22.4	21.2		Ascorbic Acid+30min Moderate-Intensity Cycling	Acute S+Acute MIE	U/g Hb	Baseline	2605	375	19	0	0	19
												Acute	2726	340	19	4.64491	19.9318	19
												30 min	2794	364	19	7.25528	20.8239	19
									Placebo+30min Moderate-Intensity Cycling	Acute Placebo+Acute MIE		Baseline	2609	263	19	0	0	19
												Acute	3168	461	19	21.4258	21.4951	19
												30 min	3450	454	19	32.2346	21.9201	19
10	Lu 2009	12	Lu 2009	Students of National College of Physical Education	Active	21.77			3 weeks Spirulina Platensis+Exhausted Treadmill Exercise	LT S +Acute HIE	U/g Hb	Baseline	1324.09	131.13	8	0	0	8
												Acute	1852.45	203.98	8	39.9036	20.7193	8
									3 weeks Placebo+Exhausted Treadmill Exercise	LT Placebo +Acute HIE		Baseline	1251.1	77.26	8	0	0	8
												Acute	1510.1	48.94	8	20.7018	8.41788	8
11	Levers 2015	13	Levers 2015	Resistance Trained Males	Active	20.9	26.07	14.2	10 days Powdered Montmorency Tart Cherry Supplementation+10x10 Squat @70% 1RM	LT S+Acute RT	U/mL	Baseline	0.6	0.09	11	0	0	11
												Acute	0.54	0.09	11	-10	20.1804	11
												24 hours	0.57	0.1	11	-5	21.9281	11
												48 hours	0.57	0.11	11	-5	23.2201	11
									10 days Placebo+10x10 Squat @70% 1RM	LT Placebo+Acute RT		Baseline	0.59	0.05	12	0	0	12
												Acute	0.59	0.09	12	0	17.4502	12
												24 hours	0.56	0.08	12	-5.08475	15.7657	12
												48 hours	0.58	0.06	12	-1.69492	13.1462	12
12	Sureda 2008	14	Sureda 2008	Male amateur trained runners	Active	34.5	23.1		1 month Vitamin E&Vitamin C+Half-Marathon Race	LT S+Acute MIE	pkat/10^9 cells	Baseline	13.2	2	7	0	0	7
												Acute	20.4	2.7	7	54.5455	31.0917	7
												3 hours	17.1	1.1	7	29.5455	21.3239	7
									1 month Placebo+Half-Marathon Race	LT Placebo+Acute MIE		Baseline	12.1	2.2	7	0	0	7
												Acute	19.3	0.3	7	59.5041	29.1065	7
												3 hours	15	2.3	7	23.9669	29.4846	7
13	Tartibian 2012	15	Tartibian 2012(2 weeks)	Healthy non-professional male road cyclists	Active	23.75	21.99	8.05	2 weeks Honey+Intense cycling training	LT S + LT HIE	U/mL	Baseline	5.9	2.4	20	0	0	20
												Acute	6	2	20	1.69492	53.4823	20
												12 hours	5.9	1.7	20	0	49.849	20
												24 hours	5.2	1.5	20	-11.8644	43.9513	20
									Placebo+2 week Intense cycling training	LT Placebo + LT HIE		Baseline	5.7	1.6	19	0	0	19
												Acute	4.2	1.5	19	-26.3158	33.4712	19
												12 hours	4	2	19	-29.8246	40.239	19
												24 hours	3.7	1.8	19	-35.0877	36.4587	19
		16	Tartibian 2012(8 weeks)	Healthy non-professional male road cyclists	Active	23.75	21.99	8.05	8 weeks Honey+Intense cycling training	LT S + LT HIE	U/mL	Baseline	5.9	2.4	20	0	0	20
												Acute	7.6	2.1	20	28.8136	63.3443	20
												12 hours	7.5	2	20	27.1186	61.83	20
												24 hours	7.6	2.8	20	28.8136	70.6955	20
									Placebo+2 week Intense cycling training	LT Placebo + LT HIE		Baseline	5.7	1.6	19	0	0	19
												Acute	3.3	1.8	19	-42.1053	35.5152	19
												12 hours	2.7	1.2	19	-52.6316	24.9	19
												24 hours	2.6	1.4	19	-54.386	27.6984	19
14	Mazani 2014	17	Mazani 2014	Healthy Young Males Athletes	Athlete	19.43	22.98		2 weeks Pomegranate+Exhouted Exercise @70% HRmax on Treadmill	LT S+Acute MIE	U/g Hb	Baseline	1720.14	136.52	14	0	0	14
												Acute	1774.57	140.52	14	3.16428	11.566	14
									2 weeks Placebo+Exhouted Exercise @70% HRmax on Treadmill	LT Placebo+Acute MIE		Baseline	1486.71	161.67	14	0	0	14
												Acute	1542.79	161.56	14	3.77209	15.6662	14
15	Deminice 2013	18	Deminice 2013	25 Soccer Players	Athlete	17.24	22.66	15.07	7 days Creatine+Running-based Anaerobic Sprint Tests	LT S+Acute HIE	U/g Hb	Baseline	454.7	36.3	13	0	0	13
												Acute	531.1	58.6	13	16.8023	15.9072	13
												1 hour	546.6	55.7	13	20.2111	15.5614	13
									7 days Placebo+Running-based Anaerobic Sprint Tests	LT Placebo+Acute HIE		Baseline	472.6	31.3	12	0	0	12
												Acute	491.2	33.7	12	3.93567	9.91119	12
												1 hour	538.6	42.2	12	13.9653	11.692	12
16	Jowko 2015	19	Jowko 2015	Male Sprinters	Athlete	21.6	23.5	11.8	4 weeks Green Tea Extract+Repeated Cycle Sprint Test	LT S+Acute HIE	U/g Hb	Baseline	1524	28.4	8	0	0	8
												5 min	1497.2	32.5	8	-1.75853	2.81058	8
												24 hours	1468.8	25.8	8	-3.62205	2.46813	8
									4 weeks Placebo+Repeated Cycle Sprint Test	LT Placebo+Acute HIE		Baseline	1596.8	55.7	8	0	0	8
												5 min	1797.4	33.9	8	12.5626	4.46363	8
												24 hours	1794.3	34.3	8	12.3685	4.46966	8
17	Jowko 2013	20	Jowko 2013	Soccer Players	Athlete	22.65	23.6		Green Tea Polyphenols+Intense Muscle Endurance Test@60% 1RM	Acute S+Acute RT	U/g Hb	Baseline	955.9	146.5	8	0	0	8
												5 min	1044.9	228.9	8	9.3106	29.2244	8
												24 hours	1036.4	194.7	8	8.42138	26.2864	8
									Placebo+Intense Muscle Endurance Test@60% 1RM	Acute Placebo+Acute RT		Baseline	819.1	177	8	0	0	8
												5 min	1014.2	263.3	8	23.8188	41.8234	8
												24 hours	840.3	212.4	8	2.58821	34.1152	8
18	Szczeniak 2005	21	Szczeniak 2005	Rowing Athletes	Athlete	21.53	23.11		Incremental Rowing Exercise	Acute HIE	U/g Hb	Baseline	1123.68	71.1106	19	0	0	19
												Acute	1224.11	119.974	19	8.93677	12.7091	19
												24h	1392.42	90.3774	19	23.9157	11.2331	19
									1 month Chokeberry Juice+Incremental Rowing Exercise	LT S+Acute HIE		Baseline	1115	70.7	9	0	0	9
												Acute	1248	92.5	9	11.9283	10.9175	9
												24h	1265	60.9	9	13.4529	9.03235	9
									1 month Placebo+Incremental Rowing Exercise	LT Placebo+Acute HIE		Baseline	1143	83	10	0	0	10
												Acute	1272	89.2	10	11.2861	11.2342	10
												24h	1403	131.6	10	22.7472	14.5606	10
19	Tauler 2006	22	Tauler 2006	Amateur Trained male endurance athletes	Active	23.3	24.5		90 days Multi-Supplementation+Mximal&Submaximal Exercise Test	LT S + Acute HIE	pkat/10^9 cells	Baseline	1.95	0.25	8	0	0	8
												Acute	2.42	0.14	8	24.1026	17.4554	8
									90 days Placebo+Mximal&Submaximal Exercise Test	LT Placebo + Acute HIE		Baseline	1.96	0.09	7	0	0	7
												Acute	2.52	0.18	7	28.5714	10.9176	7

## Sheet: Meta-regression at rest
Trial	Subgroup	Supplement			Placebo			Inactive	Generally active	Active	Athletes	meta-regression
		Mean%	SD%	N	Mean%	SD%	N					Follow-up (Days)	D	Vd	SEd	age	bmi	fat
Savory 2012(Over-Weight)	Inactive	28.9771	19.3795	10	0.996708	13.4198	10	1	0	0	0	21	27.9804	55.5655	7.45423	34	25.4
Savory 2012(Normal-Weight)	Generally active	6.17808	11.1137	10	-6.99679	13.2767	10	0	1	0	0	21	13.1749	29.9784	5.47526	34	25.4
Carrera 2015(Lippia)	Generally active	-35.8491	13.3951	8	-35.4962	4.89365	8	0	1	0	0	21	-0.352873	25.4221	5.04203	20.73	22.52	12.84
Carrera 2015(Vitamin)	Generally active	-35.8491	13.3951	8	42.1296	16.2401	9	0	1	0	0	21	-77.9787	51.7331	7.19257	20.73	22.52	12.84
Carrera 2015(Vitamin+Lippia)	Generally active	-35.8491	13.3951	8	-2.75591	8.78835	8	0	1	0	0	21	-33.0932	32.083	5.66418	20.73	22.52	12.84
de Silva 2014 (14 days)	Generally active	151.587	16.8894	11	133.871	19.9511	10	0	1	0	0	14	17.7163	65.7365	8.10781	21	25.25
de Silva 2014 (21 days)	Generally active	151.587	16.8894	11	150	20.9561	10	0	1	0	0	21	1.5873	69.8479	8.3575	21	25.25
Dani 2021	Generally active	72.2543	89.7025	9	39.1941	42.4821	10	0	1	0	0	30	33.0602	1074.53	32.7801	59	27.11
Duranti 2018	Generally active	-7.44337	7.91836	14	1.03806	8.61419	14	0	1	0	0	14	-8.48143	9.7789	3.12712	25.5	23.4
Giolo 2018	Generally active	9.65909	6.29947	17	2.10526	5.64619	15	0	1	0	0	70	7.55383	4.45961	2.11178	54.45	26.63	35.08
Levers 2015	Active	9.09091	28.884	11	1.72414	15.0014	12	0	0	1	0	10	7.36677	94.5978	9.72614	20.9	26.07	14.2
Mazani 2014	Athletes	10.5389	14.8888	14	-0.654193	16.0063	14	0	0	0	1	14	11.1931	34.1341	5.84244	19.43	22.98
Margaritis 2003	Athletes	-2.23881	7.94745	7	0.75188	14.5095	9	0	0	0	1	70	-2.99069	32.4147	5.69339	32.86	22.09	11.46

## Sheet: Meta-regression acute
Trial	Subgroup	Supplement			Placebo			meta-regression
		Mean%	SD%	N	Mean%	SD%	N	Inactive	Generally active	Active	Athlete	Follow-up(hours)	D	Vd	SEd	age	bmi	fat(%)
Savory 2012(Over-Weight) - 0 h	Inactive	-7.19884	11.2007	10	11.4198	12.4628	10	1	0	0	0	0	-18.6187	28.0778	5.29885	34	25.4
Savory 2012(Over-Weight) - 0.5 h	Inactive	-23.1397	9.87028	10	10.496	12.5596	10	1	0	0	0	0.5	-33.6357	25.5166	5.0514	34	25.4
Savory 2012(Normal-Weight) - 0 h	Generally active	0.992965	11.721	10	7.31418	17.059	10	0	1	0	0	0	-6.32122	42.8392	6.54517	34	25.4
Savory 2012(Normal-Weight) - 0.5 h	Generally active	-4.92725	10.4931	10	-15.6117	12.416	10	0	1	0	0	0.5	10.6845	26.4262	5.14064	34	25.4
de Silva 2014 - 0 h	Generally active	131.405	29.507	11	78.2946	29.4042	10	0	1	0	0	0	53.1104	165.612	12.869	21	25.25
Duranti 2018 - 0 h	Generally active	-2.7972	6.86846	14	2.05479	7.85434	14	0	1	0	0	0	-4.852	7.77617	2.78858	25.5	23.4
Yimcharoen 2019 - 0 h	Generally active	4.64491	19.9318	19	21.4258	21.4951	19	0	1	0	0	0	-16.7809	45.2272	6.72511	22.4	21.2
Yimcharoen 2019 - 0.5 h	Generally active	7.25528	20.8239	19	32.2346	21.9201	19	0	1	0	0	0.5	-24.9793	48.112	6.93628	22.4	21.2
Lu 2009 - 0 h	Active	39.9036	20.7193	8	20.7018	8.41788	8	0	0	1	0	0	19.2018	62.5189	7.90689	21.77
Levers 2015 - 0 h	Active	-10	20.1804	11	0	17.4502	12	0	0	1	0	0	-10	62.3986	7.89928	20.9	26.07	14.2
Levers 2015 - 24 h	Active	-5	21.9281	11	-5.08475	15.7657	12	0	0	1	0	24	0.0847458	64.4257	8.02656	20.9	26.07	14.2
Levers 2015 - 48 h	Active	-5	23.2201	11	-1.69492	13.1462	12	0	0	1	0	48	-3.30508	63.4177	7.96352	20.9	26.07	14.2
Sureda 2008 - 0 h	Active	54.5455	31.0917	7	59.5041	29.1065	7	0	0	1	0	0	-4.95868	259.127	16.0974	34.5	23.1
Sureda 2008 - 3 h	Active	29.5455	21.3239	7	23.9669	29.4846	7	0	0	1	0	3	5.57851	189.15	13.7532	34.5	23.1
Tartibian 2012(2 weeks) - 0 h	Active	1.69492	53.4823	20	-26.3158	33.4712	19	0	0	1	0	0	28.0107	201.982	14.212	23.75	21.99	8.05
Tartibian 2012(2 weeks) - 24 h	Active	0	49.849	20	-29.8246	40.239	19	0	0	1	0	24	29.8246	209.466	14.4729	23.75	21.99	8.05
Tartibian 2012(2 weeks) - 48 h	Active	-11.8644	43.9513	20	-35.0877	36.4587	19	0	0	1	0	48	23.2233	166.545	12.9052	23.75	21.99	8.05
Tartibian 2012(8 weeks) - 0 h	Active	28.8136	63.3443	20	-42.1053	35.5152	19	0	0	1	0	0	70.9188	267.011	16.3405	23.75	21.99	8.05
Tartibian 2012(8 weeks) - 12 h	Active	27.1186	61.83	20	-52.6316	24.9	19	0	0	1	0	12	79.7502	223.779	14.9593	23.75	21.99	8.05
Tartibian 2012(8 weeks) - 24 h	Active	28.8136	70.6955	20	-54.386	27.6984	19	0	0	1	0	24	83.1995	290.272	17.0374	23.75	21.99	8.05
Tauler 2006 - 0 h	Active	24.1026	17.4554	8	28.5714	10.9176	7	0	0	1	0	0	-4.46886	55.1143	7.4239	23.3	24.5
Mazani 2014 - 0 h	Athlete	3.16428	11.566	14	3.77209	15.6662	14	0	0	0	1	0	-0.60781	27.086	5.20442	19.43	22.98
Deminice 2013 - 0 h	Athlete	16.8023	15.9072	13	3.93567	9.91119	12	0	0	0	1	0	12.8666	27.6506	5.25838	17.24	22.66	15.07
Deminice 2013 - 1 h	Athlete	20.2111	15.5614	13	13.9653	11.692	12	0	0	0	1	1	6.24583	30.0194	5.47899	17.24	22.66	15.07
Jowko 2015 - 0 h	Athlete	-1.75853	2.81058	8	12.5626	4.46363	8	0	0	0	1	0	-14.3212	3.47793	1.86492	21.6	23.5	11.8
Jowko 2015 - 24 h	Athlete	-3.62205	2.46813	8	12.3685	4.46966	8	0	0	0	1	24	-15.9905	3.25869	1.80518	21.6	23.5	11.8
Jowko 2013 - 0 h	Athlete	9.3106	29.2244	8	23.8188	41.8234	8	0	0	0	1	0	-14.5082	325.408	18.0391	22.65	23.6
Jowko 2013 - 24 h	Athlete	8.42138	26.2864	8	2.58821	34.1152	8	0	0	0	1	24	5.83318	231.853	15.2267	22.65	23.6
Szczeniak 2005 - 0 h	Athlete	11.9283	10.9175	9	11.2861	11.2342	10	0	0	0	1	0	0.642162	25.8644	5.0857	21.53	23.11
Szczeniak 2005 - 24 h	Athlete	13.4529	9.03235	9	22.7472	14.5606	10	0	0	0	1	24	-9.29424	30.2659	5.50144	21.53	23.11

## Sheet: Rest-NMA Result
inactive
Blank	-43.80 (-85.45, -5.92)	-10.37 (-18.64, -1.98)	-1.07 (-9.25, 7.53)
43.80 (5.92, 85.45)	LT HIE	33.52 (-4.40, 75.30)	42.88 (5.64, 83.52)
10.37 (1.98, 18.64)	-33.52 (-75.30, 4.40)	LT S + LT MIE	9.31 (0.99, 18.14)
1.07 (-7.53, 9.25)	-42.88 (-83.52, -5.64)	-9.31 (-18.14, -0.99)	LT MIE
Drug	Rank 1	Rank 2	Rank 3	Rank 4
Blank	0.76	0.22	0.02	0
LT HIE	0.01	0	0.03	0.96
LT S + LT MIE	0.01	0.02	0.93	0.04
LT MIE	0.22	0.75	0.02	0
Parameter	Median (95% CrI)		Parameter	Median (95% CrI)
Random Effects Standard Deviation	1.73 (0.07, 20.65)		Random Effects Standard Deviation	1.73 (0.04, 24.55)
			Inconsistency Standard Deviation	21.61 (1.12, 42.44)
generally
Blank	3.90 (-8.06, 15.55)	-4.87 (-12.38, 2.50)	5.84 (-6.53, 17.60)
-3.90 (-15.55, 8.06)	LT HIE	-8.80 (-22.37, 5.33)	1.99 (-10.40, 14.39)
4.87 (-2.50, 12.38)	8.80 (-5.33, 22.37)	LT LIE	10.68 (-3.18, 24.55)
-5.84 (-17.60, 6.53)	-1.99 (-14.39, 10.40)	-10.68 (-24.55, 3.18)	LT MIE
Drug	Rank 1	Rank 2	Rank 3	Rank 4
Blank	0.08	0.24	0.64	0.04
LT HIE	0.33	0.44	0.15	0.08
LT LIE	0.01	0.04	0.11	0.84
LT MIE	0.57	0.29	0.1	0.04
Parameter	Median (95% CrI)		Parameter	Median (95% CrI)
Random Effects Standard Deviation	2.96 (0.09, 5.69)		Random Effects Standard Deviation	2.93 (0.20, 5.69)
			Inconsistency Standard Deviation	2.90 (0.15, 5.69)
LT HIE + LT S	-64.22 (-133.35, 5.14)	-28.80 (-117.17, 53.69)	-33.61 (-128.54, 56.41)
64.22 (-5.14, 133.35)	LT HIE + LT Placebo	34.83 (-50.38, 114.49)	30.17 (-62.47, 117.11)
28.80 (-53.69, 117.17)	-34.83 (-114.49, 50.38)	LT S	-4.37 (-40.64, 30.08)
33.61 (-56.41, 128.54)	-30.17 (-117.11, 62.47)	4.37 (-30.08, 40.64)	LT Placebo
Drug	Rank 1	Rank 2	Rank 3	Rank 4
LT HIE + LT S	0.72	0.08	0.18	0.02
LT HIE + LT Placebo	0.02	0.16	0.09	0.74
LT S	0.15	0.47	0.32	0.06
LT Placebo	0.11	0.29	0.42	0.18
Parameter	Median (95% CrI)		Parameter	Median (95% CrI)
Random Effects Standard Deviation	19.52 (5.60, 58.65)		Random Effects Standard Deviation	19.79 (5.60, 58.22)
			Inconsistency Standard Deviation	32.49 (1.70, 62.50)

## Sheet: Acute after Exercise-NMA Result
inactive
HIE	-11.12 (-26.18, 3.47)	0.19 (-14.82, 15.30)
11.12 (-3.47, 26.18)	LIE	11.32 (-3.41, 26.24)
-0.19 (-15.30, 14.82)	-11.32 (-26.24, 3.41)	MIE
Drug	Rank 1	Rank 2	Rank 3
HIE	0.47	0.48	0.04
LIE	0.02	0.07	0.91
MIE	0.51	0.45	0.04
Parameter	Median (95% CrI)		Parameter	Median (95% CrI)
Random Effects Standard Deviation	5.79 (0.37, 11.06)		Random Effects Standard Deviation	5.77 (0.35, 11.04)
			Inconsistency Standard Deviation	5.48 (0.24, 11.05)
athlete
HIE	-9.76 (-30.99, 12.51)	-2.23 (-24.38, 19.09)	-3.41 (-27.24, 20.72)
9.76 (-12.51, 30.99)	HIE + LT S	7.60 (-7.00, 20.57)	6.58 (-25.93, 38.57)
2.23 (-19.09, 24.38)	-7.60 (-20.57, 7.00)	HIE + LT Placebo	-0.99 (-32.68, 31.85)
3.41 (-20.72, 27.24)	-6.58 (-38.57, 25.93)	0.99 (-31.85, 32.68)	HIE + PT
Drug	Rank 1	Rank 2	Rank 3	Rank 4
HIE	0.36	0.38	0.2	0.06
HIE + LT S	0.04	0.13	0.26	0.57
HIE + LT Placebo	0.3	0.27	0.35	0.08
HIE + PT	0.3	0.22	0.19	0.29
Parameter	Median (95% CrI)		Parameter	Median (95% CrI)
Random Effects Standard Deviation	10.49 (3.82, 15.73)		Random Effects Standard Deviation	10.58 (4.32, 15.71)
			Inconsistency Standard Deviation	8.03 (0.42, 15.61)
